# Supplementary material for: Molecular cytogenetic (FISH) and genome analysis of diploid wheatgrasses and their phylogenetic relationship
Source: PLoS One. 2017 Mar 9;12(3):e0173623. doi: 10.1371/journal.pone.0173623 (PMC5344461; doi:10.1371/journal.pone.0173623)
Supplement: S1 Table — PCR products of COS markers amplified from total genomic DNA (gDNA) of wheat (GK Öthalom), Thinopyrum elongatum (MvGB 1963), Thinopyrum bessarabicum (MvGB 1706), Pseudoroegneria spicata (MvGB 1617), Pseudoroegneria spicata (MvGB 1607), Pseudoroegneria spicata (MvGB 1615), Agropyron cristatum (MvGB 1521) and Agropyron cristatum (MvGB 1509). (XLSX) [file pone.0173623.s001.xlsx]

## Sheet: Metadata
	S1 Data. PCR products of COS markers. PCR products of COS markersamplified from total genomic DNA (gDNA) of wheat (GK Öthalom), Thinopyrum elongatum (MvGB 1963), Thinopyrum bessarabicum (MvGB 1706), Pseudoroegneria spicata (MvGB 1617), Pseudoroegneria spicata (MvGB 1607), Pseudoroegneria spicata (MvGB 1615), Agropyron cristatum (MvGB 1521) and Agropyron cristatum (MvGB 1509).

## Sheet: PCR products of the COS markers
Marker	Ta (oC) for PCR amplification	Position in wheat chromosome group	Product size (bp)	Triticum aestivum (GK Öthalom)	Thinopyrum elongatum (MvGB 1963)	Thinopyrum bessarabicum (MvGB 1706)	Pseudoroegneria spicata (MvGB 1607)	Pseudoroegneria spicata (MvGB 1615)	Agropyron cristatum (MvGB 1521)	Agropyron cristatum (MvGB 1509)
be443103	60	I	291	1	1	1	0	0	1	1
			294	0	0	0	1	1	0	0
			302	1	1	1	0	0	1	1
			305	0	0	0	1	1	0	0
c757212	60	I	267	0	0	0	0	1	0	1
			275	0	0	0	0	0	1	0
			283	0	1	0	0	0	0	0
c735941	59	I	275	0	1	0	1	1	1	1
			288	1	1	1	1	1	1	1
c743018	59	I	275	0	0	0	1	1	0	0
			283	0	0	0	1	1	0	0
			348	1	1	1	0	0	1	1
			352	1	0	0	0	0	0	0
			355	1	1	1	0	0	1	1
			359	1	0	0	0	0	0	0
c744533	58	I	242	1	1	1	1	1	1	1
c738964	58	I	275	0	0	0	0	0	1	0
			375	0	0	1	0	0	0	0
			380	1	0	0	0	0	0	0
			413	0	0	0	0	1	0	0
c726029	59	I	306	0	0	0	1	0	0	0
			311	1	1	1	0	1	1	1
c743346	59	I	262	0	0	0	0	0	1	1
			267	1	1	1	0	0	0	0
			329	0	0	0	0	1	0	0
c737520	58	I	356	0	0	0	1	1	0	0
			361	0	0	1	0	0	1	0
			365	1	1	0	0	0	0	0
c744747	58	I	351	1	1	1	1	1	1	1
c744681	58	I	537	0	1	1	0	0	0	0
			546	1	0	0	1	1	0	0
			551	0	0	0	0	0	0	1
			559	0	0	0	0	0	1	0
c737097	58	I	423	0	0	0	0	1	0	1
			427	1	1	1	1	0	1	0
c767104	59	II	437	1	1	0	0	1	0	0
c719382	59	II	304	1	1	1	0	1	1	1
			315	1	1	1	0	1	1	1
c751340	58	II	264	1	1	1	1	1	0	0
			269	0	0	0	0	0	0	1
			277	0	0	0	0	0	1	0
be445693	58	II	341	1	1	1	1	1	1	1
c720763	58	II	300	0	0	0	0	1	1	1
			333	1	1	0	0	0	0	0
			472	0	0	1	0	0	0	0
			484	0	0	1	0	0	0	0
c733078	58	II	442	0	0	0	0	0	1	0
			452	1	1	1	1	0	0	0
			459	0	0	0	1	1	0	0
			468	0	0	0	1	0	0	1
c757237	58	II	250	1	1	1	1	1	1	1
c740970	58	II	228	1	1	1	1	1	1	1
c726890	59	II	518	1	1	1	1	1	1	1
c746642	59	II	666	1	0	0	0	0	0	0
			672	0	0	1	0	0	0	0
			678	0	0	0	1	1	0	0
			684	0	1	0	0	0	0	0
			690	0	0	0	0	0	1	1
c744070	62	II	220	1	1	0	0	0	0	1
			225	1	1	0	0	1	1	0
			233	0	0	1	1	1	0	0
			275	0	0	0	0	1	0	0
c756059	58	III	414	1	1	1	1	1	1	1
c752137	58	III	405	1	0	0	0	0	0	0
			414	1	0	0	0	0	0	0
			453	0	0	0	1	0	0	0
			463	0	0	0	1	0	0	0
			480	0	0	0	1	1	0	1
			488	0	0	0	1	1	0	1
c805553	58	III	451	0	1	1	1	1	1	1
			458	1	0	0	0	0	0	0
c770804	58	III	179	1	0	1	0	0	0	0
			183	0	0	0	1	1	1	1
c772427	58	III	382	1	1	0	0	0	0	0
c767527	58	III	326	0	1	1	1	1	0	0
			333	1	0	0	0	0	1	1
c758392	58	III	400	1	1	1	1	1	0	1
			411	1	1	1	1	1	0	1
c803223	58	III	466	0	0	0	1	1	0	0
			469	1	0	0	0	0	0	0
			475	0	1	1	0	0	1	1
			481	1	0	0	0	0	0	0
c760702	58	III		-	-	-	-	-	-	-
c755442	58	III	710	0	0	0	0	0	0	1
			753	0	0	0	0	0	1	0
			788	0	0	0	1	1	0	0
			797	0	1	0	0	0	0	0
			818	1	0	0	0	0	0	1
			860	1	0	0	0	0	0	0
			1172	0	0	1	0	0	0	0
c779480	58	III	323	1	1	1	1	1	0	0
			328	1	1	1	1	1	0	0
			330	0	0	0	0	0	1	1
			335	0	0	0	0	0	1	1
c757460	58	III	357	0	0	0	1	1	0	0
			585	0	0	0	0	0	0	1
			595	0	0	1	0	0	0	0
			619	1	0	0	0	0	1	0
			630	0	0	0	0	0	0	1
			662	0	1	0	0	0	0	0
c751053	58	III	327	0	1	0	0	0	0	0
			334	0	0	1	0	0	0	0
			463	0	1	0	0	0	0	0
			476	0	0	1	0	0	0	0
			504	0	0	0	0	1	1	1
			512	1	0	0	1	0	0	0
			530	1	0	0	0	0	0	0
			586	0	1	0	0	0	0	0
c754796	62	III	668	-	-	-	-	-	-	-
c752685	62	III	548	1	0	0	0	0	0	0
			583	0	0	0	0	0	1	1
			588	1	0	0	0	0	0	0
			594	0	1	1	0	0	0	0
c751926	63	III		-	-	-	-	-	-	-
c771438	62	III		-	-	-	-	-	-	-
c740781	59	III	422	1	1	1	0	0	1	0
			429	1	1	1	0	0	1	0
			426	0	0	0	1	1	0	0
			433	0	0	0	1	1	0	0
c756279	59	III	271	0	0	0	1	1	0	0
			281	0	1	1	0	0	0	1
			286	0	0	0	0	0	1	0
			291	1	0	0	0	0	0	0
			295	1	0	0	0	0	0	0
			319	1	0	0	0	0	0	0
c755444	58	III	388	1	1	0	0	1	0	0
			410	0	0	0	0	0	0	1
c771860	58	III	386	0	0	0	0	0	1	0
			402	0	0	0	1	1	0	0
c761505	60	III	1370	0	0	0	1	1	0	0
			1411	0	1	0	0	0	1	1
			1438	0	0	1	0	0	0	0
c771529	58	IV	358	0	0	0	0	1	0	0
			367	1	1	1	1	0	0	0
			373	0	0	0	0	0	1	1
c771467	58	IV	279	0	1	1	0	0	1	1
			287	1	1	1	0	1	1	1
			385	1	0	0	0	0	0	0
c740946	58	IV	269	1	0	0	0	0	0	0
			275	0	0	0	0	0	0	1
			281	0	1	1	0	0	1	0
			285	0	0	0	1	0	0	0
			289	0	0	0	0	1	0	0
c765452	58	IV	306	0	0	0	1	1	1	0
			310	0	0	0	1	1	1	1
			315	1	1	1	0	0	0	1
			318	0	1	1	1	1	1	0
			326	1	1	1	0	0	0	1
			425	0	0	0	0	0	1	0
			471	0	0	0	0	0	1	0
be496216	58	IV	186	0	0	0	0	0	1	0
			194	0	0	0	1	1	0	1
			197	0	0	0	0	0	1	0
			200	1	1	1	0	0	0	0
			205	1	1	1	0	0	0	0
			254	0	0	0	0	0	1	0
			263	0	0	0	0	0	1	0
			292	1	0	0	0	0	0	0
			299	1	0	0	0	0	0	0
c731424	58	IV	266	1	1	1	1	1	1	1
c771614	58	IV	281	1	1	0	0	0	1	1
c770094	58	IV	433	0	1	0	0	0	0	0
			440	0	0	1	0	0	0	0
c756989	59	IV	407	1	1	1	1	1	0	0
c733003	58	IV		-	-	-	-	-	-	-
c749992	58	IV		-	-	-	-	-	-	-
c760004	58	IV	777	0	0	1	0	0	0	0
			781	1	0	0	0	0	0	0
			789	0	0	0	1	1	0	1
			794	0	0	0	0	0	1	0
			826	0	0	0	0	0	0	1
c759492	58	IV		-	-	-	-	-	-	-
c755521	58	IV		-	-	-	-	-	-	-
c746429	58	IV		-	-	-	-	-	-	-
c759427	59	IV		-	-	-	-	-	-	-
c769633	59	IV		-	-	-	-	-	-	-
c762599	59	V	290	1	0	0	1	1	0	0
			305	0	0	0	0	1	1	1
			311	0	1	0	0	1	0	0
c726959	50	V	417	0	0	0	0	1	0	0
			425	0	0	0	1	0	0	0
			442	0	0	0	1	1	0	0
			464	0	1	0	1	0	1	1
			472	1	0	0	0	0	0	0
c756721	50	V	288	0	1	0	0	0	1	1
			295	0	1	0	0	0	1	1
			300	1	0	1	1	0	0	0
			305	0	0	1	1	1	0	0
			314	1	0	0	1	1	0	0
			427	0	0	0	1	0	0	0
			434	0	0	0	1	0	0	0
c744654	51	V	310	0	0	0	0	0	1	1
			318	0	0	0	1	1	0	0
			320	1	0	1	0	0	0	1
			324	0	1	0	0	0	0	0
			347	1	0	1	0	0	0	0
c771643	51	V	233	0	0	0	0	1	0	0
			353	0	0	1	0	0	0	0
			363	0	0	1	0	0	0	0
			370	0	1	0	0	0	0	0
			377	1	0	0	0	0	0	0
			380	0	1	0	0	0	0	0
			388	1	0	0	0	0	0	0
			478	0	0	0	0	0	0	1
			483	0	0	0	0	0	0	1
c764126	51	V	284	1	1	0	0	1	0	0
			287	1	1	0	0	1	0	0
			293	1	1	0	1	1	0	0
			389	0	0	1	1	1	1	1
c717465	51	V	242	1	0	0	0	0	1	0
			256	0	0	0	1	1	1	1
			261	1	1	1	1	1	0	1
			290	0	0	0	1	1	0	0
			334	1	0	0	0	0	0	0
			356	0	0	0	0	0	1	1
			363	0	1	0	0	0	0	0
			420	0	1	1	1	1	1	0
c749645	52	V	358	0	1	0	0	0	0	0
			362	0	1	0	0	0	0	0
			371	0	0	0	1	1	0	1
			375	1	0	1	1	0	0	1
			378	1	0	1	0	0	1	1
			382	0	0	0	0	1	1	1
c765220	52	V	340	1	0	0	0	0	0	0
			352	0	1	0	1	1	1	1
			354	0	0	1	0	0	0	0
c748436	53	V	832	1	0	0	0	0	0	0
			860	0	0	0	1	1	0	0
			874	1	0	1	0	0	1	0
			1182	0	0	0	0	0	0	1
c724685	53	V	445	1	0	0	0	0	0	0
			669	1	0	0	0	0	0	0
			673	0	0	1	0	0	0	0
			683	1	0	0	1	1	1	0
			692	0	1	0	0	0	0	0
			800	0	0	0	0	0	0	1
c758029	51	V		-	-	-	-	-	-	-
c743567	51	V	631	0	1	0	1	1	0	0
			638	1	0	0	0	0	1	1
c760549	53	VI	263	0	1	1	0	0	0	0
			413	0	1	0	0	0	0	0
			428	1	0	1	1	1	1	0
			437	0	0	0	0	0	0	1
c756265	51	VI	191	0	0	0	1	1	0	0
			283	0	0	0	1	0	0	0
			416	1	0	1	0	0	0	0
			462	0	0	0	0	0	0	1
c748899	53	VI	898	0	0	0	0	0	1	1
			1154	0	0	0	0	1	0	0
			1171	0	0	0	1	0	0	0
			1228	1	0	0	0	0	0	0
			1266	0	0	0	0	0	0	1
			1293	0	0	0	0	0	1	0
c739776	53	VI	215	0	0	0	1	1	1	0
			365	1	0	1	1	1	0	0
			372	0	0	0	0	0	1	1
			382	0	1	0	0	0	1	0
			393	1	0	0	0	0	0	0
			418	0	0	0	0	0	1	0
			431	0	0	0	0	0	1	0
c741435	53	VI	242	0	0	1	0	0	0	0
			388	0	1	0	0	0	0	0
			516	0	0	0	0	0	0	1
			582	0	0	1	0	1	0	0
c724406	51	VI	571	0	0	0	1	1	1	1
			627	0	0	0	1	1	1	1
			638	1	0	0	0	0	0	0
			647	0	1	1	0	0	0	0
			697	0	1	1	0	0	0	0
c754674	51	VI	386	1	1	1	1	1	1	1
c742079	53	VI		-	-	-	-	-	-	-
c749072	53	VI	294	1	1	1	1	1	1	1
			305	1	1	1	1	1	1	1
c750237	52	VI	180	0	1	0	0	0	0	0
			310	1	0	0	0	0	0	0
			315	0	1	1	0	0	1	1
be495607	52	VI	431	0	0	0	0	0	0	1
			529	0	0	1	0	0	0	0
			598	1	0	0	0	0	0	0
c750539	54	VI		-	-	-	-	-	-	-
c753637	55	VI	242	0	1	0	0	0	0	0
			396	1	0	0	0	0	0	0
			436	0	0	1	0	0	0	0
			458	0	0	0	0	1	1	1
			462	1	0	0	0	0	0	0
			478	0	0	0	0	1	0	0
			496	1	0	0	0	0	0	0
			508	0	0	0	0	1	0	0
			536	0	0	0	1	1	0	0
			582	0	1	0	0	0	0	0
be496986	55	VI	263	0	1	0	0	0	0	0
			529	0	0	1	0	0	0	0
			542	1	0	0	0	0	0	0
			607	0	0	0	1	1	0	0
			640	1	0	0	0	0	0	0
			679	0	0	0	0	1	0	0
			707	0	0	0	0	1	0	0
c753640	54	VI	252	0	0	0	0	0	1	1
			512	1	0	0	0	0	0	0
			575	0	0	1	0	0	0	0
c742110	54	VI	365	0	0	1	0	0	0	0
			416	0	0	0	1	1	0	0
			563	0	0	0	0	0	0	1
			571	1	0	0	0	0	0	0
			639	0	0	0	1	1	0	0
			660	0	0	0	0	0	1	0
c741456	51	VI		-	-	-	-	-	-	-
c744766	50	VI	260	0	0	0	0	0	1	1
			275	0	1	1	1	1	0	0
			284	1	0	0	0	0	0	0
c747871	50	VI	611	0	0	0	0	0	0	1
			618	0	0	0	0	0	1	0
			662	0	0	0	1	0	0	0
			682	0	0	0	0	1	0	0
			708	0	1	0	0	0	0	1
			715	1	0	0	0	1	1	0
			722	0	0	1	0	0	0	0
c737067	52	VI	454	0	0	0	1	1	0	0
			480	1	0	0	0	0	0	0
			509	0	0	0	0	1	0	0
c756538	52	VI	259	1	0	0	0	0	0	0
			343	1	0	0	0	0	0	0
			360	0	0	0	0	0	1	1
c770912	52	VI	480	0	0	0	1	0	0	0
			488	1	0	0	0	1	1	1
			535	1	0	0	0	0	0	0
c760754	53	VII	381	0	0	0	1	1	0	0
			384	1	0	0	0	0	1	1
bf484254	53	VII	260	0	0	0	1	1	0	0
			283	0	0	0	0	1	0	0
			305	0	0	0	0	0	0	1
			368	0	0	0	0	1	0	0
			454	0	0	0	0	0	1	0
			556	0	0	0	0	0	1	1
			561	1	1	1	0	0	0	0
c732202	51	VII	720	0	1	0	1	1	0	0
			728	0	0	0	0	0	0	1
			738	0	0	0	0	0	1	0
			744	1	0	0	0	0	0	0
c771657	51	VII	659	1	0	0	0	0	0	0
			780	0	0	0	0	0	1	0
			785	0	0	1	0	0	0	0
			796	0	1	0	0	0	0	0
			800	0	0	0	1	0	0	0
			807	0	0	0	0	1	0	1
c759439	53	VII	457	1	0	0	0	0	0	0
			466	0	0	0	1	1	0	0
			840	1	1	1	1	0	0	0
			850	0	0	0	0	1	0	0
			860	0	0	0	0	0	1	1
c747342	53	VII	405	0	0	0	0	0	0	1
			410	0	0	0	0	0	1	0
			673	0	0	1	0	0	1	0
			681	1	0	0	0	0	0	0
			688	0	0	0	0	1	0	1
			696	0	0	0	1	0	0	0
			852	0	0	0	0	0	0	1
c748987	53	VII	255	0	0	0	1	1	1	1
			265	1	1	1	1	1	1	1
			272	1	1	1	0	0	0	0
c769080	53	VII	335	0	1	1	1	1	0	0
			357	1	0	0	0	0	1	1
			363	1	0	0	0	0	0	0
			369	0	0	0	0	0	0	1
c743137	49	VII	524	1	0	0	0	0	0	0
c736886	49	VII	341	0	0	0	1	0	0	0
			358	1	1	1	0	1	1	1
c753911	52	VII	141	1	0	1	0	0	0	0
			153	1	1	1	0	0	0	0
			160	0	0	0	1	1	0	1
			166	0	1	0	0	0	1	0
			173	0	0	0	1	1	0	1
			178	0	0	0	0	0	1	0
bf201560	52	VII	191	1	1	1	1	1	1	1
c754211	50	VII	287	0	0	0	0	0	1	0
			299	0	0	0	1	1	0	1
			305	1	0	0	1	1	0	1
			309	0	1	0	0	0	0	0
			316	0	1	0	0	0	0	0
			334	0	0	1	0	0	0	0
			341	0	0	1	0	0	0	1
c755305	50	VII	267	0	0	0	0	0	1	1
			274	0	1	1	1	1	1	1
			281	1	1	1	1	1	0	0
c745166	51	VII	246	1	1	1	1	1	1	1
			257	1	1	1	1	1	1	1
c740257	51	VII	277	0	0	1	0	0	0	0
			280	0	1	0	1	1	1	1
			283	0	0	1	0	0	0	0
			286	0	1	1	1	1	1	1
			289	1	0	0	1	1	1	1
			292	0	0	1	0	0	0	0
			295	1	1	0	1	0	1	1
			299	1	0	0	0	0	0	0
c759200	51	VII	146	0	0	0	1	1	0	0
			272	1	1	0	1	1	0	1
			276	0	0	1	0	0	1	1
			300	0	0	0	1	1	0	0
c741119	51	VII	653	0	0	0	0	0	0	1
			661	0	1	0	1	1	1	0
			667	1	0	0	0	0	0	0
			682	0	0	0	0	0	0	1
be494425	51	VII	421	0	0	0	0	0	0	1
			458	0	0	0	0	0	1	0
			485	0	0	0	0	0	1	0
			490	1	1	0	1	1	0	1
			497	1	0	0	0	0	0	0
c760830	50	VII	322	0	1	1	0	0	1	0
			328	1	1	1	1	1	1	1
			331	0	0	0	0	1	0	1
			402	0	0	0	0	0	0	1
